# Supplementary material for: Genetic Analysis and Status of Brown Bear Sub-Populations in Three National Parks of Greece Functioning as Strongholds for the Species’ Conservation
Source: Genes (Basel). 2022 Aug 4;13(8):1388. doi: 10.3390/genes13081388 (PMC9407276; doi:10.3390/genes13081388)
Supplement: Supplementary file 1 [file genes-13-01388-s001.zip]

Archive with 1 entries (1 files):
- genes-1713389-supplementary.pdf
